# Supplementary material for: Invariant Feature Matching for Image Registration Application Based on New Dissimilarity of Spatial Features
Source: PLoS One. 2016 Mar 17;11(3):e0149710. doi: 10.1371/journal.pone.0149710 (PMC4795769; doi:10.1371/journal.pone.0149710)
Supplement: S1 Dataset — (ZIP) [file pone.0149710.s001.zip]

Archive with 48 entries (47 files):
- SIFMDB/
- SIFMDB/666.jpg
- SIFMDB/666_1.jpg
- SIFMDB/acclaim002.bmp
- SIFMDB/acclaim005.bmp
- SIFMDB/acclaim006.bmp
- SIFMDB/acclaim007.bmp
- SIFMDB/acclaim008.bmp
- SIFMDB/acclaim009.bmp
- SIFMDB/acclaim010.bmp
- SIFMDB/acclaim012.bmp
- SIFMDB/acclaim013.bmp
- SIFMDB/acclaim014.bmp
- SIFMDB/art001.bmp
- SIFMDB/autumn001.bmp
- SIFMDB/Baboon.png
- SIFMDB/boat.512.png
- SIFMDB/boat1.png
- SIFMDB/boat2.png
- SIFMDB/boat3.png
- SIFMDB/Cameraman.jpg
- SIFMDB/flower001.bmp
- SIFMDB/flower002.bmp
- SIFMDB/flower002_cropped.bmp
- SIFMDB/flower003.bmp
- SIFMDB/flower1.jpg
- SIFMDB/graff1.png
- SIFMDB/graff2.png
- SIFMDB/House.png
- SIFMDB/house003.bmp
- SIFMDB/image251.JPG
- SIFMDB/image255.JPG
- SIFMDB/Lenna.bmp
- SIFMDB/Lenna.png
- SIFMDB/LennaAffine.png
- SIFMDB/light1.png
- SIFMDB/light2.png
- SIFMDB/maple-leaf001.bmp
- SIFMDB/maple-leaf002.bmp
- SIFMDB/monarch-butterfly.bmp
- SIFMDB/monarch-butterflyside.bmp
- SIFMDB/Peppers.png
- SIFMDB/readme.txt
- SIFMDB/ubc1.png
- SIFMDB/ubc2.png
- SIFMDB/ucsb1.jpg
- SIFMDB/ucsb2.jpg
- SIFMDB/waterfall.bmp
