# Supplementary material for: Invariant Feature Matching for Image Registration Application Based on New Dissimilarity of Spatial Features
Source: PLoS One. 2016 Mar 17;11(3):e0149710. doi: 10.1371/journal.pone.0149710 (PMC4795769; doi:10.1371/journal.pone.0149710)
Supplement: S1 Dataset — (ZIP) [file pone.0149710.s001.zip › SIFMDB/readme.txt]

Dear users,

These images were collected from the following sources:

1. http://www.featurespace.org/
2. http://sipi.usc.edu/database/
3. https://www.google.com.au/
4. Http://Users.Monash.Edu.Au/~Mawrangj/Corner_Detection_Dataset.Zip

These images are collected and available for academic and research purposes only. Please do cite the related websites if you use any.

Thanks.

Dr. Kahaki, S.M.M.
National University of Malaysia
kahaki@ukm.edu.my
